# Supplementary material for: 3′ UTR-mediated regulation of a protein chaperone by the pspA mRNA in Streptococcus pneumoniae
Source: Nucleic Acids Res. 2026 May 14;54(9):gkag481. doi: 10.1093/nar/gkag481 (PMC13173289; doi:10.1093/nar/gkag481)
Supplement: gkag481_Supplemental_Files [file gkag481_supplemental_files.zip]

Archive with 3 entries (3 files):
- Supplementary_file_23_04_2026.docx
- Table_S1.xlsx
- Table_S2.xlsx
