# Supplementary material for: 3′ UTR-mediated regulation of a protein chaperone by the pspA mRNA in Streptococcus pneumoniae
Source: Nucleic Acids Res. 2026 May 14;54(9):gkag481. doi: 10.1093/nar/gkag481 (PMC13173289; doi:10.1093/nar/gkag481)
Supplement: gkag481_Supplemental_Files [file gkag481_supplemental_files.zip › Table_S1.xlsx]

## Sheet: Ark1
Strain (name)	Organism	Genotype	Reference
D39 (wild-type)	S. pneumoniae D39	rpsL1	(1)
Δ3UTR	S. pneumoniae D39	D39;	This study
		Δ3UTR::[pspA_term:kan]
ΔpspA	S. pneumoniae D39	D39;	This study
		ΔpspA::kan-rpsL
pspA-minimal	S. pneumoniae D39	D39;	This study
		ΔpspA::pspA-minimal
WT clpL-3xflag	S. pneumoniae D39	D39;	This study
		ΔclpL::[clpL-3xflag:cml]
Δ3UTR clpL-3xflag	S. pneumoniae D39	Δ3UTR;	This study
		ΔclpL::[clpL-3xflag:cml]
Δ3UTR CEP:F5 or	S. pneumoniae D39	Δ3UTR clpL-3xflag;	This study
CEP:pspA-3’UTR-2		CEP::[spec:P3con-F5]
Δ3UTR CEP:pspA-3’UTR-1	S. pneumoniae D39	Δ3UTR clpL-3xflag;	This study
		CEP::[spec:P3con-pspA-3’UTR-1]
Δ3UTR CEP:pspA-3’UTR-3	S. pneumoniae D39	Δ3UTR clpL-3xflag;	This study
		CEP::[spec:P3con-pspA-3’UTR-3]
Δ3UTR CEP:pspA-3’UTR-4	S. pneumoniae D39	Δ3UTR clpL-3xflag;	This study
		CEP::[spec:P3con-pspA-3’UTR-4]
Δ3UTR CEP:pspA	S. pneumoniae D39	Δ3UTR clpL-3xflag;	This study
		CEP::[spec:P3con-pspA]
Δ3UTR CEP:pspA-minimal	S. pneumoniae D39	Δ3UTR clpL-3xflag;	This study
		CEP::[spec:P3con-pspA-minimal]
Δ3UTR_cleave	S. pneumoniae D39	WT clpL-3xflag;	This study
		Δ3UTR::F5_cleave
Δcbf1	S. pneumoniae D39	WT clpL-3xflag;	This study
		Δcbf1::kan-rpsL
cbf1-3xflag	S. pneumoniae D39	D39;	This study
		Δcbf1::[cbf1-3xflag:cml]
Δ3UTR Δcbf1 CEP:pspA	S. pneumoniae D39	WT clpL-3xflag;	This study
		Δ3UTR::kan-rpsL::pspA-term,
		Δcbf1::kan-rpsL,
		CEP::[spec:P3con-pspA]
Δ3UTR Δcbf1 CEP:pspA-minimal	S. pneumoniae D39	WT clpL-3xflag;	This study
		Δ3UTR::kan-rpsL::pspA-term,
		Δcbf1:: kan-rpsL,
		CEP::[spec::P3con-pspA-minimal]
Δ5UTR clpL-3xflag	S. pneumoniae D39	WT clpL-3xflag;	This study
		Δ5UTR::mnmA_RBS
Δ5UTR Δ3UTR clpL-3xflag	S. pneumoniae D39	Δ3UTR;	This study
		ΔclpL::[clpL-3xflag:cml]
		Δ5UTR::mnmA_RBS
ΔpspA CEP:pspA	S. pneumoniae D39	ΔpspA;	This study
		CEP::[spec:P3con-pspA]
ΔpspA CEP:5′‑MS2‑pspA	S. pneumoniae D39	ΔpspA;	This study
		CEP::[spec:P3con-5′‑MS2‑pspA]
(1): Lanie JA, Ng WL, Kazmierczak KM, Andrzejewski TM, Davidsen TM, Wayne KJ, et al. Genome sequence of Avery's virulent serotype 2 strain D39 of Streptococcus pneumoniae and comparison with that of unencapsulated laboratory strain R6. J Bacteriol. 2007;189(1):38-51.
