# Supplementary material for: 3′ UTR-mediated regulation of a protein chaperone by the pspA mRNA in Streptococcus pneumoniae
Source: Nucleic Acids Res. 2026 May 14;54(9):gkag481. doi: 10.1093/nar/gkag481 (PMC13173289; doi:10.1093/nar/gkag481)
Supplement: gkag481_Supplemental_Files [file gkag481_supplemental_files.zip › Table_S2.xlsx]

## Sheet: Ark1
Oligo name	Sequence (5’-3’)	Usage
5RACE_RNA_adapter	GACGAGCACGAGGACACUGACAUGGAGGAGGGAGUAGAAA	RNA adapter for 5’RACE
5RACE_adapter_F	ACTGACATGGAGGAGGGA	5’RACE adapter-specific primer
F5	TGACATTTCCTGAAATCATAAGATAGGTACCTAAAGAATACG	F5 probe for NB analysis and for reverse transcription
pspA_NB	GGTTTTTCTGGCTCATTAACTGCTTTCTTAAGGTCAGCTT	pspA probe for NB analysis
clpL_NB	TTGACCAGTTGCACGATAGTAAGCAAATTCCTCAGGTGTC	clpL probe for NB analysis
16S_NB		16S probe for NB analysis
5S_NB	GTTTCACTTCTGAGTTCGGCATGGGGTCAGGTGGG	5S probe for NB analysis
F5_del_Up_F	GACGCTGAAATTGCAAAACTTGAAG	For construction of pspA-3’UTR (F5 region) deletion mutant
F5_del_Up_R	AAAACAACCCATTTTCTCTAATCTATTTTTCAAGTTAGAGAAAAGTAATCGGCttaAACCCATTCACCATTG	For construction of pspA-3’UTR (F5 region) deletion mutant
F5_del_down_F	GAAAATAAAATATTATATTTTACTGGATGAATTGTTTACGACTCCTTTTCTCTAACTTGAAAAATAG	For construction of pspA-3’UTR (F5 region) deletion mutant
F5_del_down_R	CGACCATCCACAGTCATCATACG	For construction of pspA-3’UTR (F5 region) deletion mutant
Kan F_term	CTTTTCTCTAACTTGAAAAATAGATTAGAGAAAATGGGTTGTTTTcagtaaagtcttcattggccataatcc	For amplification of janus/kanamycin cassette. With transcriptional terminator in overhang.
Kan_R	AAACAATTCATCCAGTAAAATATAATATTTTATTTTC	For amplification of kanamycin cassette
Kan_F	CAGTAAAGTCTTCATTGGCCATAATCC	For amplification of janus/kanamycin cassette
Kan_R_2	CTTCGCTCCATCTCTCATAAATACTAC	For amplification of janus/kanamycin cassette
CEP up-CW	AGTTAAAGAACTTGGACTGCGC	Amplification of chromosomal expression platform - upstream region
CEP up-CCW	TGTATAGTTATTATACCAGGGGGACAG	Amplification of chromosomal expression platform - upstream region
CEP down-CW	GGATCCCTCCAGTAACTCGAGA	Amplification of chromosomal expression platform - downstream region
CEP down-CCW	CAATGTGAAAGCGATCAAGAACG	Amplification of chromosomal expression platform - downstream region
pspA_3UTR_1_F	CTGTCCCCCTGGTATAATAACTATACAATAGATTTATGTTCGTATTCTTTAGGTACC	For overexpression pspA-3'-truncations #1 from CEP-site
F5_overexpress_F	CTGTCCCCCTGGTATAATAACTATACATTAAGAACATTTGACATTTTAATTTTGAAACAAAGATAAG	For overexpression of pspA-3’UTR (F5 region) from CEP-site
pspA_3UTR_2_F	CTGTCCCCCTGGTATAATAACTATACAAGGTGCTATGAAAGCAAGCC	For overexpression pspA-3'-truncations #2 from CEP-site
pspA_3UTR_3_F	CTGTCCCCCTGGTATAATAACTATACAGGGCTAAAGTCAACGGTTC	For overexpression pspA-3'-truncations #3 from CEP-site
pspA_overexpress_F	CATGCAAGATCTAAATAGGAGGAAAATTAAGTATAGTCTGAAAATGACTATCAGAAAAG	For overexpression full length pspA mRNA from CEP-site
pspA_overexpress_R	TCTCGAGTTACTGGAGGGATCCGATGTGAGTATACCTTCTTCTTATCTTCATTCA	For overexpression full length pspA mRNA from CEP-site
pspA_del_Up_F	TCATGGTGACATGGACACATAG	For construction of pspA deletion mutant
pspA_del_Up_R	GGATTATGGCCAATGAAGACTTTACTGATTcatCTAAATTTACCTCTTTTCTGATAGTC	For construction of pspA deletion mutant
pspA_janus_remove_R	CCATTCACCATTGGCATTGACTTTATTcatCTAAATTTACCTCTTTTCTGATAGTC	For removal of janus cassette from pspA deletion mutant
pspA_janus_remove_R2	CCATTGACATAGTACCATTTATCTGATACGACGCTGGCTAGACTTG	For removal of janus cassette and insertion of pspA-minimal
pspA_janus_remove_F2	GTATCAGATAAATGGTACTATGTCAATGG	For removal of janus cassette and insertion of pspA-minimal
pspA_janus_remove_F	GACTATCAGAAAAGAGGTAAATTTAGATGAATAAAGTCAATGCCAATGGTGAATGG	For removal of janus cassette from pspA deletion mutant
pspA_del_down_F	AGTATTTATGAGAGATGGAGCGAAGAAAGTCAATGCCAATGGTGAATGG	For construction of pspA deletion mutant
F5_cleave_janus_R	GGATTATGGCCAATGAAGACTTTACTGTTTAATCGGCttaAACCCATTCAC	For construction of 3UTR_cleave mutant
F5_cleave_janus_remove_R	TTTAATCGGCTTAAACCCATTCAC	For construction of 3UTR _cleave mutant
F5_cleave_janus_F	AGTATTTATGAGAGATGGAGCGAAGTTGACATTTTAATTTTGAAACAAAGATAAGGT	For construction of 3UTR _cleave mutant
F5_cleave_janus_remove_F	GTGAATGGGTTTAAGCCGATTAAATTGACATTTTAATTTTGAAACAAAGATAAGGT	For construction of 3UTR _cleave mutant
cbf1_up_F	CCAAGTCCGTCAAGAAATGAC	For construction of cbf1 deletion mutant
cbf1_janus_up_R	GGATTATGGCCAATGAAGACTTTACTGCTAATCTTCATATTCTTCCTCATTTTCTTGAA	For construction of cbf1 deletion mutant
cbf1_janus_down_F	GTAGTATTTATGAGAGATGGAGCGAAGTAATTTAAGAAAAATGAGCATTTTTTAGGATAAGAATG	For construction of cbf1 deletion mutant
cbf1_down_R	GCTTTTCACGTTCTTCTTGGG	For construction of cbf1 deletion mutant
3xFLAG_F	GACTACAAAGACCATGACGGTG	For amplification of 3xFLAG sequence and chloramphenicol cassette
cmlR_R	TTATAAAAGCCAGTCATTAGGCCTATC	For amplification of 3xFLAG sequence and chloramphenicol cassette
clpL_cmlR_F	TCAGATAGGCCTAATGACTGGCTTTTATAAGACAGAATTTTGAGGATAAAAAAGAAGG	For construction of clpL-3xflag mutant
ClpL_3xFLAG_R	AATCACCGTCATGGTCTTTGTAGTCGACTTTCTCACGAATAACCAAAACG	For construction of clpL-3xflag mutant
cbf1_cmlR_F	TCAGATAGGCCTAATGACTGGCTTTTATAATAATTTAAGAAAAATGAGCATTTTTTAGGATAAGAATG	For construction of cbf1-3xflag mutant
cbf1_FLAG_R	AATCACCGTCATGGTCTTTGTAGTCATCTAAATCTGGTTTATAGAAGGAACGATT	For construction of cbf1-3xflag mutant
pspA_5UTR_janus_F	AGTATTTATGAGAGATGGAGCGAAGAAAAAAATGATTTTAACAAGTCTAGCCAGC	For construction of pspA-5’UTR deletion mutant
pspA_5UTR_janus_R	GGATTATGGCCAATGAAGACTTTACTGACTTATATTAAGTATAGCCTCCTCCGTAAATATTTG	For construction of pspA-5’UTR deletion mutant
pspA_5UTR_mut_F	TGAATAAACGAATAGATGGGAGACTTACCAATGAACAAGAAAAAAATGATTTTAACAAGTCTAGCCAGC	For construction of pspA-5’UTR deletion mutant
pspA_5UTR_mut_R	TGGTAAGTCTCCCATCTATTCGTTTATTCACTTATATTAAGTATAGCCTCCTCCGTAAATATTTG	For construction of pspA-5’UTR deletion mutant
clpL_F	CAATTGCCAGGAAATGCAGAATC	qPCR
clpL_R	GTGAGAGGATTTCAGATGCTTCTTG	qPCR
gyrA_F	TGGTTGGACAGGTCTTGAGT	qPCR
gyrA_R	TTTCACTCCCGTTCCTTGGA	qPCR
pspA_F	GCAGCGAAGAAAGATGCTAAG	qPCR
pspA_R	CTGCTGCCACTGCCTTATC	qPCR
pspA_T7_F	GGGGTAATACGACTCACTATAGGGATAGTCTGAAAATGACTATCAGAAAAGAGG	For T7 in-vitro transcription
pspA-3'_T7_F	GAAATTAATACGACTCACTATAGGTTAAGAACATTTGACATTTTAATTTTGAAACAAAG	For T7 in-vitro transcription
pspA_T7_R	AAATAAAACAACCCATTTTCTCTAATCTAT	For T7 in-vitro transcription
clpL-5'_T7_F	GGGGTAATACGACTCACTATAGGGTAAGGTAAATGAAAGCCTTACTAGAACAC	For T7 in-vitro transcription
clpL-5'_T7_R	CCATCAATTGGTTAAATAAATCATCCATG	For T7 in-vitro transcription
ccnC_T7_F	GGGGTAATACGACTCACTATAGGGTTACAAGAAGACCTCCTAACTTG	For T7 in-vitro transcription
ccnC_T7_R	AAAAAAGCCACCGAATGCGG	For T7 in-vitro transcription
